# Supplementary material for: Cytotoxic Autophagy: A Novel Treatment Paradigm against Breast Cancer Using Oleanolic Acid and Ursolic Acid
Source: Cancers (Basel). 2024 Oct 1;16(19):3367. doi: 10.3390/cancers16193367 (PMC11476055; doi:10.3390/cancers16193367)
Supplement: Supplementary file 1 [file cancers-16-03367-s001.zip]

Archive with 2 entries (2 files):
- cancers-3218562 - File S1.pdf
- cancers-3218562 - Supplementary Figure S1.pdf
